# Supplementary material for: ZLN005, a PGC-1α Activator, Protects the Liver against Ischemia–Reperfusion Injury and the Progression of Hepatic Metastases
Source: Cells. 2024 Aug 29;13(17):1448. doi: 10.3390/cells13171448 (PMC11393917; doi:10.3390/cells13171448)
Supplement: Supplementary file 1 [file cells-13-01448-s001.zip]

Archive with 1 entries (1 files):
- cells-3159006-supplementary.pdf
